# Supplementary material for: Substituent and Solvent Polarity on the Spectroscopic Properties in Azo Derivatives of 2-Hydroxynaphthalene and Their Difluoroboranes Complexes
Source: Materials (Basel). 2021 Jun 18;14(12):3387. doi: 10.3390/ma14123387 (PMC8235415; doi:10.3390/ma14123387)
Supplement: Supplementary file 1 [file materials-14-03387-s001.zip]

Archive with 1 entries (1 files):
- materials-1258261-supplementary.pdf
